# Supplementary material for: A CT-based nomogram for differentiating invasive fungal disease of the lung from bacterial pneumonia
Source: BMC Med Imaging. 2022 Oct 3;22:172. doi: 10.1186/s12880-022-00903-5 (PMC9527141; doi:10.1186/s12880-022-00903-5)
Supplement: Supplementary file 1 — Additional file 1. On the orininal data of the study. [file 12880_2022_903_MOESM1_ESM.xlsx]

## Sheet: Sheet1
number	sex	age(year)	custom_custom_类型
1	1	54	0
2	2	38	1
3	2	6	0
4	1	33	0
5	2	49	1
6	1	71	0
7	2	62	1
8	1	24	1
9	1	61	0
10	1	69	0
11	2	57	1
12	1	61	1
13	1	40	0
14	2	59	0
15	1	46	0
16	2	65	0
17	1	58	1
18	2	87	1
19	1	77	1
20	1	25	0
21	1	68	0
22	2	19	0
23	1	49	0
24	1	65	0
25	2	75	0
26	2	15	1
27	2	48	1
28	1	46	1
29	2	0	0
30	1	69	0
31	2	38	1
32	1	61	1
33	1	51	1
34	1	60	1
35	1	42	0
36	1	34	1
37	1	32	1
38	1	51	0
39	1	23	0
40	1	56	1
41	1	15	0
42	1	47	0
43	2	55	0
44	1	84	1
45	1	50	0
46	1	59	1
47	2	71	0
48	2	42	0
49	1	27	0
50	1	46	0
51	2	65	1
52	2	37	0
53	1	74	0
54	2	85	0
55	1	18	0
56	2	62	1
57	1	52	0
58	1	75	1
59	1	46	1
60	2	49	0
61	1	58	0
62	2	30	0
63	2	78	1
64	2	64	0
65	1	47	0
66	1	31	0
67	2	53	1
68	2	72	1
69	1	66	0
70	2	32	0
71	1	57	0
72	2	51	1
73	1	80	0
74	1	59	0
75	1	36	1
76	1	71	0
77	2	52	1
78	2	16	0
79	1	50	0
80	1	34	0
81	1	56	0
82	1	67	1
83	2	57	0
84	2	63	0
85	2	39	0
86	2	62	1
87	2	57	1
88	1	74	0
89	1	62	1
90	1	67	1
91	1	55	1
92	1	40	1
93	2	41	1
94	2	65	1
95	1	33	1
96	1	31	0
97	1	46	0
98	2	51	1
99	1	29	0
100	2	38	1
101	2	64	1
102	1	66	1
103	1	41	1
104	2	16	1
105	1	60	1
106	1	29	1
107	2	50	0
108	1	44	0
109	1	66	1
110	2	67	1
111	1	38	1
112	2	79	1
113	1	81	1
114	2	59	1
115	2	28	1
116	1	81	1
117	1	53	1
118	1	92	0
119	1	59	1
120	1	73	1
121	1	73	1
122	2	53	1
123	1	56	0
124	1	29	1
125	2	44	0
126	2	18	1
127	1	41	1
128	2	52	0
129	1	66	1
130	2	89	0
131	2	22	0
132	1	58	0
133	1	56	1
134	2	43	0
135	2	14	0
136	2	48	1
137	2	33	0
138	1	77	0
139	1	5	0
140	1	49	0
141	1	79	0
142	1	28	1
143	1	16	0
144	1	54	0
145	1	51	0
146	1	68	0
147	1	15	0
148	2	49	0
149	1	45	0
150	1	31	1
151	1	15	0
152	1	37	0
153	2	63	0
154	1	50	0
155	1	21	0
156	2	52	1
157	1	55	0
158	2	54	1
159	1	65	0
160	1	18	1
161	1	81	0
162	1	29	0
163	1	10	1
164	2	20	0
165	1	54	0
166	2	55	0
167	1	53	1
168	2	29	0
169	2	57	1
170	1	63	0
171	1	50	0
172	1	43	1
173	2	80	1
174	2	42	0
175	2	0	0
176	1	73	1
177	1	66	0
178	1	18	1
179	1	48	0
180	1	57	0
181	2	29	0
182	1	73	0
183	2	79	0
184	1	84	1
185	2	55	0
186	1	34	1
187	1	68	1
188	1	31	1
189	2	39	1
190	1	63	0
191	1	54	1
192	2	42	1
193	2	65	1
194	2	43	1
195	1	84	0
196	1	60	0
197	2	32	1
198	1	76	1
199	2	66	0
200	1	65	1
201	2	20	0
202	1	69	0
203	2	71	1
204	1	94	1
205	2	16	0
206	1	73	1
207	1	40	1
208	1	44	0
209	1	18	1
210	2	22	0
211	1	59	1
212	1	29	1
213	2	52	0
214	1	54	1
	1=male,2=female		0=BP,1=IFD
			BP=bacterial pneumonia
			IFD= invasive fungal disease
